# Supplementary material for: Neutralizing Antibody Responses Induced by HIV-1 Envelope Glycoprotein SOSIP Trimers Derived from Elite Neutralizers
Source: J Virol. 2020 Nov 23;94(24):e01214-20. doi: 10.1128/JVI.01214-20 (PMC7925178; doi:10.1128/JVI.01214-20)
Supplement: Supplemental file 2 [file JVI.01214-20-sd001.xlsx]

## Sheet: ID50 wk22 and wk38
													autologous viruses																								global virus panel
	virus	MLV			MN.3	SF162		MW965.26	BaL		ZM109F		AMC008			AMC009.1B5			AMC011			REJO4541.67			SHIV162P3		B41		WITO4160.33			92BR020		TV1.21.LucR.T2A.ecto	BG505. T332N		25710-2.43	TRO.11	BJOX002000.03.2	X1632-S2-B10	Ce1176_A3	246-F3_C10_2	CH119.10	Ce703010217_B6	CNE55
	Tier	negative control			1A	1A		1A	1B		1B		1B			2			1B			2			2		2		2			2		2	2		2	2	2	2	2	2	2	2	2
	subtype				B	B		C	B		C		B			B			B			B			B		B		B			B		C	A		C	B	CRF07_BC	B	C	AC	CRF07_BC	A	CRF01_AE
	institute	AMC	AMC	DUMC	DUMC	AMC	AMC	DUMC	AMC	AMC	AMC	AMC	AMC	AMC	DUMC	AMC	AMC	DUMC	AMC	AMC	DUMC	AMC	AMC	DUMC	AMC	AMC	AMC	AMC	AMC	AMC	DUMC	AMC	AMC	DUMC	AMC	AMC	DUMC	DUMC	DUMC	DUMC	DUMC	DUMC	DUMC	DUMC	DUMC
Immunogen	Rabbit ID/ week	wk22	wk38	wk 38	wk 38	wk22	wk38	wk 38	wk22	wk38	wk22	wk38	wk22	wk38	wk38	wk22	wk38	wk38	wk22	wk38	wk38	wk22	wk38	wk38	wk22	wk38	wk22	wk38	wk22	wk38	wk38	wk22	wk38	wk38	wk22	wk38	wk38	wk38	wk38	wk38	wk38	wk38	wk38	wk38	wk38
AMC009 SOSIP.v4.2/v5.2	UA0062	<20	<20	<20	1636	960	1480	254	30	135	<20	<20	34**	122	<20	ND	<20	<20	<20	<20	<20	30**	<20	<20	<20*	<20	<20	<20	<20*	<20	<20	<20	<20	<20	<20	<20	<20	<20	<20	<20	<20	<20	<20	<20	<20
	UA0063	<20	<20	<20	364	280	150	128	341	41	<20	<20	<20*	22	<20	ND	<20	<20	<20	<20	<20	24*	<20	<20	<20*	<20	<20	<20	<20*	<20	<20	<20	<20	<20	<20	<20	<20	<20	<20	<20	<20	<20	<20	<20	<20
	UA0064	<20*	<20	<20	1936	44	187	179	45	108	29	33	29**	115	21	ND	<20	<20	<20	<20	<20	28*	41	<20	22**	<20	<20	<20	22*	<20	<20	<20	<20	<20	<20	<20	<20	<20	<20	<20	<20	<20	22	<20	<20
	UA0065	<20	<20	<20	1205	114	364	1153	201	237	<20	<20	46**	208	47	ND	48	25	<20	<20	26	24*	22	<20	21**	<20	<20	<20	28*	<20	<20	<20	<20	30	<20	<20	33	<20	30	<20	22	<20	31	<20	<20
	UA0066	<20	<20	<20	2475	2666	3562	606	106	361	<20	22	40*	244	34	ND	<20	<20	<20	<20	<20	28**	21	<20	<20*	<20	<20	<20	<20*	34	<20	<20	<20	<20	<20	<20	<20	<20	<20	<20	<20	<20	<20	<20	<20
AMC011 SOSIP.v4.2/v5.2	UA0067	<20	<20	<20	2729	1145	3235	865	45	460	34	37	44**	68	21	ND	<20	<20	23	20	27	54**	65	26	21**	<20	<20	<20	27*	31	<20	<20	<20	35	<20	<20	<20	<20	<20	<20	<20	<20	25	<20	<20
	UA0068	<20	<20	<20	5103	313	358	3550	603	962	25	28	109**	236	<20	ND	<20	<20	188	283**	125	547**	738**	518	<20*	<20	<20	<20	24*	<20	<20	<20	<20	25	<20	<20	<20	<20	<20	<20	<20	<20	<20	<20	<20
	UA0069	<20	22*	<20	>43740	>4860	>4860	>43740	1414	4075	41	138	292*	424	77	ND	26	24*	68	76	50	65**	51	<20	30**	82	<20	<20	38*	99*	<20	<20	81	180	<20	<20	26	<20	<20	<20	<20	23	21	<20	<20
	UA0070	<20	<20	<20	3075	1277	2176	2270	163	312	<20	44	<20*	102	34	ND	<20	<20	<20	<20	24	41**	<20	<20	<20*	<20	<20	<20	23*	23	<20	<20	<20	44	<20	<20	<20	<20	<20	<20	<20	<20	<20	<20	<20
	UA0071	<20	<20	<20	10825	99	77	1687	200	323	28	26	36*	34	<20	ND	<20	<20	33	45	43	61**	59	25	22**	<20	<20	<20	25*	21	<20	<20	<20	<20	<20	<20	<20	<20	<20	<20	<20	<20	<20	<20	<20
AMC009/AMC011/AMC008	UA0082	<20	20	<20	1485	514	2538	301	88	248	24	63	61*	125	27	ND	<20	<20	20	<20	<20	32**	<20	<20	29*	42	<20	<20	35*	147*	<20	20	<20	<20	<20	<20	<20	<20	<20	<20	<20	<20	45	<20	<20
	UA0083	<20	<20	<20	802	192	666	170	119	628	22	63	70*	476	93	ND	94	81	20	86	113	32**	<20	<20	49*	1749**	<20	<20	26*	65	<20	<20	<20	<20	<20	<20	28	<20	<20	<20	29	21	28	<20	<20
	UA0084	<20	<20	<20	1172	245	792	350	186	121	31	28	67*	109	38	ND	<20	<20	20	26	24	96**	79	67	21*	<20	<20	<20	<20*	32	<20	20	<20	<20	<20	<20	<20	<20	<20	<20	<20	<20	<20	<20	<20
SOSIP.v4.2/v.5.2	UA0085	<20	<20	<20	666	417	457	624	178	171	<20	48	76*	182	28	ND	<20	28*	<20	<20	23	47**	56	34	<20*	<20	<20	<20	<20*	50	<20	<20	<20	58	<20	<20	24	<20	<20	<20	<20	<20	<20	<20	<20
low dose	UA0086	<20	<20	<20	286	224	313	505	79	307	<20	37	33*	64	25	ND	<20	<20	<20	<20	<20	21**	42	24	22**	<20	<20	<20*	<20*	<20	<20	<20	<20	<20	<20	<20	20	<20	<20	<20	<20	<20	<20	<20	<20
AMC009/AMC011/AMC008	UA0087	<20*	<20	<20	748	799	747	799	135	258	24	71	115*	85	41	ND	<20	<20	<20	<20	<20	38**	22	<20	42*	<20	<20	<20*	23*	34	<20	<20	<20	<20	<20	<20	<20	<20	<20	<20	<20	<20	23	<20	<20
	UA0088	<20*	<20	<20	1267	746	3048	660	161	713	<20	72	71*	660	170	ND	38	44	<20	74	84	31**	53	25	84**	204*	<20	32*	38*	58	<20	<20	<20	45	<20	<20	23	46	<20	<20	54	<20	<20	<20	<20
	UA0089	<20	<20	<20	2159	81	171	1997	203	1374	32	77	98*	556	143	ND	<20	<20	33	208**	204	33**	25	<20	33**	27	21*	23*	26*	64	<20	<20	<20	120	<20	<20	35	31	<20	<20	27	<20	<20	<20	<20
SOSIP.v4.2/v.5.2	UA0090	<20	<20	<20	1611	691	2139	488	71	168	20	23	45*	91	49	ND	<20	<20	20	<20	22	30**	63	42	48*	<20	<20	<20*	21*	33	<20	<20	<20	23	<20	116*	21	<20	<20	<20	<20	<20	22	<20	<20
high dose	UA0091	<20	<20	<20	3022	1253	2724	1020	160	679	<20	21	99*	188	94	ND	<20	<20	49	63	69	199**	233*	125	38**	<20	<20	<20*	<20*	24	<20	<20	<20	62	<20	<20	69	<20	<20	<20	48	<20	<20	<20	<20
